# Supplementary material for: Exploring the Genetic Background of the Differences in Nest-Building Behavior in European Rabbit
Source: Animals (Basel). 2020 Sep 4;10(9):1579. doi: 10.3390/ani10091579 (PMC7552269; doi:10.3390/ani10091579)
Supplement: Supplementary file 1 [file animals-10-01579-s001.zip]

Archive with 1 entries (1 files):
- supplemengtary material/Table S1.pdf
